# Supplementary material for: Anticandidal Potential of Two Cyanobacteria-Synthesized Silver Nanoparticles: Effects on Growth, Cell Morphology, and Key Virulence Attributes of Candida albicans
Source: Pharmaceutics. 2021 Oct 15;13(10):1688. doi: 10.3390/pharmaceutics13101688 (PMC8539685; doi:10.3390/pharmaceutics13101688)
Supplement: Supplementary file 1 [file pharmaceutics-13-01688-s001.zip]

Archive with 1 entries (1 files):
- pharmaceutics-1362551-supplementary.pdf
